# Supplementary material for: Novel NPR2 Gene Mutations Affect Chondrocytes Function via ER Stress in Short Stature
Source: Cells. 2022 Apr 8;11(8):1265. doi: 10.3390/cells11081265 (PMC9024524; doi:10.3390/cells11081265)
Supplement: Supplementary file 1 [file cells-11-01265-s001.zip]

Archive with 1 entries (1 files):
- cells-1631981-supplementary.pdf
